# Supplementary material for: Improving the specificity of nucleic acid detection with endonuclease-actuated degradation
Source: Commun Biol. 2022 Mar 31;5:290. doi: 10.1038/s42003-022-03242-x (PMC8971390; doi:10.1038/s42003-022-03242-x)
Supplement: Supplementary file 4 — Supplementary Data 1 [file 42003_2022_3242_MOESM4_ESM.xlsx]

## Sheet: Fig1c
	Absolute value		Relative value
	rep1	rep2	rep1	rep2			AVG	STD
	3917.44	1719.98	0.880155	0.976835	-,-	19n	0.928495	0.0683634
	3568.86	1559.7	0.801838	0.885805		neg	0.843821	0.0593736
	4450.85	1656.57	1	0.94082	+,-	19n	0.97041	0.0418464
	4073.28	1760.77	0.915167	1		neg	0.957584	0.0599856
	1744.82	308.97	0.392019	0.175474	+,+	19n	0.283747	0.15312
	4093.69	1535.82	0.919754	0.872243		neg	0.895999	0.0335949
MAX	4450.85	1760.77

## Sheet: Fig2b-c
	dsDNA
	4119328	8187570	3625893	8206862	4449207	8256081	3780742	7843324	3773318	8334654	4202282	7908411
	4065692	8370024	4174184	8227510	4459099	7992424	3992874	8267490	4023463	8422917	4426063	8835096
	3896893	7531526	4047790	8480779	4088189	7141658	4110569	8409420	3842410	8318523	4312819	8593566
	3801675	8478236	3993364	8307357	3674359	6197823	3900317	8691302	4012893	8481093	4598906	7752552
	3717090	7230042	677253	684994	3243833	6909914	2708194	6757792	608096	796858	742185	770730
	3647523	3327432	615939	690367	3728536	2978158	817578	862961	613700	809264	5176440	4226671
	628145	621470	639240	653227	671017	603848	3251691	3204929	530000	632895	702111	750608
	612301	615777	632994	629562	652029	634730	3221252	3047662	603905	897976	741415	799695
	6.60668		7.43933		6.18223		6.59749		7.40745		6.01862			3	6.60668	7.43933	6.18223	6.59749	7.40745	6.01862
	6.99008		6.58246		5.73799		6.94182		7.14456		7.16011			2	6.99008	6.58246	5.73799	6.94182	7.14456	7.16011
	5.90252		7.19902		4.95873		6.98118		7.26905		6.95178			1	5.90252	7.19902	4.95873	6.98118	7.26905	6.95178
	7.59457		7.00577		4.09802		7.78039		7.2562		5.12141			0	7.59457	7.00577	4.09802	7.78039	7.2562	5.12141
	5.70491		0.0125711		5.95359		6.5764		0.306543		0.0463561			-1	5.70491	0.0125711	5.95359	6.5764	0.306543	0.0463561
	-0.519816		0.120868		-1.21859		0.0737004		0.317589		-1.54239			-2	-0.519816	0.120868	-1.21859	0.0737004	0.317589	-1.54239
	-0.01084		0.0227144		-0.10908		-0.0759398		0.167098		0.0787574			-3	-0.01084	0.0227144	-0.10908	-0.0759398	0.167098	0.0787574
	0.0056449		-0.00557345		-0.028093		-0.281904		0.477561		0.0946447			neg	0.0056449	-0.00557345	-0.028093	-0.281904	0.477561	0.0946447
	ssRNA
	19579	51421	21672	50064	20791	51748	20182	47114	21974	51208	22850	50854
	20584	44959	19046	39766	22647	50635	20048	42903	22960	49925	22212	50297
	20073	46619	19962	40168	21692	46599	20123	40126	23181	50312	21756	50277
	21342	44360	21072	46448	21384	46686	19918	40192	20434	43560	20201	46790
	19494	45226	18781	38955	23721	45510	19871	37969	21106	38147	20146	43435
	18122	34612	27927	46479	4108	5079	3879	5060	4065	4784	3959	5131
	4011	5067	4049	5045	3842	4976	3895	5106	3766	4915	3695	4947
	3957	4906	4049	4825	3866	4828	3787	5351	3921	4840	3813	4834
	6.49042		5.7872		6.31003		5.4896		5.95883		5.70811			4	6.49042	5.7872	6.31003	5.4896	5.95883	5.70811
	4.96841		4.2234		5.70485		4.65858		5.49633		5.72462			3	4.96841	4.2234	5.70485	4.65858	5.49633	5.72462
	5.41093		4.11863		5.07684		4.07725		5.53017		5.81349			2	5.41093	4.11863	5.07684	4.07725	5.53017	5.81349
	4.69181		5.17244		5.15736		4.13249		4.71382		5.41969			1	4.69181	5.17244	5.15736	4.13249	4.71382	5.41969
	5.24501		4.11211		4.4413		3.68895		3.4735		4.74704			0	5.24501	4.11211	4.4413	3.68895	3.4735	4.74704
	3.36119		3.78149		0.197921		0.240726		0.146555		0.238891			-1	3.36119	3.78149	0.197921	0.240726	0.146555	0.238891
	0.215247		0.203017		0.231146		0.246841		0.234203		0.255198			-2	0.215247	0.203017	0.231146	0.246841	0.234203	0.255198
	0.193437		0.158174		0.196086		0.318793		0.187322		0.208113			neg	0.193437	0.158174	0.196086	0.318793	0.187322	0.208113

## Sheet: Fig3b-c
									raw reduction						SENTINEL score						raw reduction		SENTINEL score
		19nCoV	batCoV	19nCoV	batCoV	19nCoV	batCoV		19nCoV	batCoV	19nCoV	batCoV	19nCoV	batCoV	19nCoV	batCoV	19nCoV	batCoV	19nCoV	batCoV	AVG	STD	AVG	STD
no FT	19n-g1	12402	37778	14616	48057	14683	47899		66.8032	7.0469	67.0536	-2.64642	67.8019	-2.35266	10.0633	1.13381	11.9948	0.490499	12.4673	0.435867	67.2196	0.5196	11.5085	1.27366
	bat-g1	35171	11586	46188	15566	43658	15637		5.85669	71.4925	-4.11379	66.7521	4.26297	66.5862	0.882258	11.5028	0.735887	12.3721	0.783871	12.3361	2.00196	5.356	0.800672	0.0746178
	neg1	37359	40642	44363	46818	45602	46798														0.682605	5.5136	0.686725	0.388148
	no copies	2480	2526	2480	2526	2480	2526														68.2769	2.78603	12.0703	0.491855
FT1	19n-g1	13376	37814	13784	40686	12603	37482		65.0374	1.86084	62.6237	-1.96481	63.7313	3.24729	9.54064	0.274607	9.12485	0.300498	8.77765	0.487975	63.7975	1.20819	9.14771	0.382013
	bat-g1	36231	11205	34725	14298	32814	13918		5.29824	70.9195	5.84072	64.1672	5.56851	64.0733	0.777224	10.4657	0.851047	9.81372	0.766944	9.62839	5.56916	0.271243	0.798405	0.0458781
	neg1	38258	38531	36879	39902	34749	38740														1.04777	2.6995	0.35436	0.116436
	no copies	2608	2611	2531	2609	2523	2578														66.3867	3.92584	9.96928	0.439805
FT2	19n-g1	14717	33934	14078	39422	12983	37642		52.7605	-6.0968	59.0458	1.27964	62.3616	3.13682	5.96841	0.681104	7.93782	0.181786	8.2894	0.473214	58.056	4.87648	7.39854	1.25095
	bat-g1	32227	10462	34007	14437	34348	13775		-3.44418	67.2899	1.07055	63.8469	0.423262	64.5532	0.389615	7.51729	0.143919	9.07008	0.056262	9.73835	-0.650124	2.44127	0.196599	0.172808
	neg1	31154	31984	34375	39933	34494	38861														-0.560111	4.884	0.445368	0.250821
	no copies	2754	2863	2557	2811	2595	2576														65.23	1.81853	8.77524	1.13951
FT3	19n-g1	15861	43858	15259	39578	14128	38112		60.2949	-2.89025	55.8414	0.876578	57.397	0.410254	9.49763	0.461769	7.56409	0.134667	7.40047	0.0606881	57.8444	2.2602	8.15406	1.16644
	bat-g1	37803	16455	34970	15723	33352	15879		5.36711	61.3968	-1.20098	60.6216	-0.572945	58.5069	0.845426	9.80922	0.162681	9.3132	0.0738725	8.65481	1.19773	3.62442	0.36066	0.422161
	neg1	39947	42626	34555	39928	33162	38269														-0.534474	2.05345	0.219041	0.213438
	no copies	2536	2668	2551	2599	2572	2587														60.1751	1.49581	9.25908	0.579104
FT4	19n-g1	17020	32335	19438	47288	17983	39064		46.5687	-0.591072	43.4235	-28.3117	47.9463	1.37844	5.17044	0.0609952	5.93673	4.21576	5.98843	0.201625	45.9795	2.31826	5.69853	0.458071
	bat-g1	31975	14451	31859	18098	35510	18039		-0.379858	55.0443	7.27072	50.8927	-2.78751	54.4585	0.042175	5.68026	0.994031	7.57818	0.348156	7.96566	1.36778	5.25192	0.461454	0.485937
	neg1	31854	32145	34357	36854	34547	39610														-9.17478	16.6023	1.49279	2.3592
	no copies	2869	3115	2513	2475	2766	2708														53.4652	2.24699	7.0747	1.22306
		AVG				STD						AVG				STD
	# cycles	19n-gRNA		bat-gRNA		19n-gRNA		bat-gRNA			# cycles	19n-gRNA		bat-gRNA		19n-gRNA		bat-gRNA
		19n	bat	bat	19n	19n	bat	bat	19n			19n	bat	bat	19n	19n	bat	bat	19n
	0	67.2196	0.682605	68.2769	2.00196	0.5196	5.5136	2.78603	5.356		0	11.5085	0.686725	12.0703	0.800672	1.27366	0.388148	0.491855	1.27366
	1	63.7975	1.04777	66.3867	5.56916	1.20819	2.6995	3.92584	0.271243		1	9.14771	0.35436	9.96928	0.798405	0.382013	0.116436	0.439805	0.0458781
	2	58.056	-0.560111	65.23	-0.650124	4.87648	4.884	1.81853	2.44127		2	7.39854	0.445368	8.77524	0.196599	1.25095	0.250821	1.13951	0.172808
	3	57.8444	-0.534474	60.1751	1.19773	2.2602	2.05345	1.49581	3.62442		3	8.15406	0.219041	9.25908	0.36066	1.16644	0.213438	0.579104	0.422161
	4	45.9795	-9.17478	53.4652	1.36778	2.31826	16.6023	2.24699	5.25192		4	5.69853	1.49279	7.0747	0.461454	0.458071	2.3592	1.22306	0.485937

## Sheet: Fig3d
									raw reduction						SENTINEL score						AVG		STD
		19nCoV	batCoV	19nCoV	batCoV	19nCoV	batCoV		19nCoV	batCoV	19nCoV	batCoV	19nCoV	batCoV	19nCoV	batCoV	19nCoV	batCoV	19nCoV	batCoV	19nCoV	batCoV	19nCoV	batCoV
-80C	19n-g1	22859	43804	21999	43392	24208	44966		47.1725	1.92768	47.147	-0.161581	44.6206	-3.9436	6.804	0.287	6.54133	0.0233333	6.50167	0.568667	6.61567	0.293	0.164303	0.272716
	bat-g1	42684	28568	40856	27347	43604	27815		1.35657	36.0394	1.84273	36.875	0.249354	35.7027	0.195667	5.36567	0.255667	5.325	0.0363333	5.14833	0.162556	5.27967	0.113354	0.115541
	neg1	43271	44665	41623	43322	43713	43260
		3000	3000	3000	3000	3000	3000
									19nCoV	batCoV	19nCoV	batCoV	19nCoV	batCoV	19nCoV	batCoV	19nCoV	batCoV	19nCoV	batCoV	19nCoV	batCoV	19nCoV	batCoV
-20C	19n-g1	20948	43604	19630	41397	22277	43530		48.6203	0.561003	49.5671	0.671833	45.5649	-1.11733	6.60767	0.082	6.431	0.0933333	6.21567	0.160333	6.41811	0.111889	0.196318	0.0423351
	bat-g1	41811	25370	39947	24182	41715	25911		-2.55083	42.1437	-2.63084	41.9776	-1.93285	39.8104	0.346667	6.16	0.341333	5.83167	0.263667	5.71267	0.317222	5.90144	0.0464571	0.231686
	neg1	40771	43850	38923	41677	40924	43049
		3000	3000	3000	3000	3000	3000
									19nCoV	batCoV	19nCoV	batCoV	19nCoV	batCoV	19nCoV	batCoV	19nCoV	batCoV	19nCoV	batCoV	19nCoV	batCoV	19nCoV	batCoV
4C	19n-g1	19045	41464	20946	42786	16516	38140		51.7641	-0.809608	48.7284	-2.18772	55.3923	-0.0839719	6.81267	0.111	6.63567	0.305333	6.83633	0.0106667	6.76156	0.142333	0.109663	0.149811
	bat-g1	39694	21068	40756	22007	37402	19855		-0.534407	48.7783	0.237437	47.4397	-1.01823	47.8981	0.0703333	6.68767	0.0323333	6.621	0.125667	6.08433	0.0761111	6.46433	0.0469342	0.330774
	neg1	39483	41131	40853	41870	37025	38108
		3000	3000	3000	3000	3000	3000
									19nCoV	batCoV	19nCoV	batCoV	19nCoV	batCoV	19nCoV	batCoV	19nCoV	batCoV	19nCoV	batCoV	19nCoV	batCoV	19nCoV	batCoV
23C	19n-g1	43716	45722	42395	45051	44832	45765		1.04801	0.905938	1.19098	-4.70159	1.325	2.63595	0.154333	0.139333	0.170333	0.674333	0.200667	0.413	0.175111	0.408889	0.0235333	0.267524
	bat-g1	41842	45933	41640	44278	43966	46749		5.28984	0.448635	2.95064	-2.90509	3.23106	0.542507	0.779	0.069	0.422	0.416667	0.489333	0.085	0.563444	0.190222	0.189688	0.19627
	neg1	44179	46140	42906	43028	45434	47004
		3000	3000	3000	3000	3000	3000
													AVG				STD
												temp	19n-gRNA		bat-gRNA		19n-gRNA		bat-gRNA
													19n	bat	bat	19n	19n	bat	bat	19n
												-80°C	6.61567	0.293	5.27967	0.162556	0.164303	0.272716	0.115541	0.113354
												-20°C	6.41811	0.111889	5.90144	0.317222	0.196318	0.0423351	0.231686	0.0464571
												4°C	6.76156	0.142333	6.46433	0.0761111	0.109663	0.149811	0.330774	0.0469342
												23°C	0.175111	0.408889	0.190222	0.563444	0.0235333	0.267524	0.19627	0.189688

## Sheet: Fig3e
									raw reduction						SENTINEL score						raw reduction		SENTINEL score
		19n DNA	bat DNA	19n DNA	bat DNA	19n DNA	bat DNA		19n DNA	bat DNA	19n DNA	bat DNA	19n DNA	bat DNA	19n DNA	bat DNA	19n DNA	bat DNA	19n DNA	bat DNA	AVG	STD	AVG	STD
5	19n-g1	32174	46807	28545	46181	29101	46149		28.3158	0.072586	28.6821	-5.73542	28.7875	-4.50644	3.27805	0.00875161	3.54649	0.72357	3.46408	0.573157	28.5951	0.247543	3.42954	0.137514
	bat-g1	47714	32589	38786	20920	40587	28120		-6.30751	30.4263	3.09557	52.1018	0.680289	36.321	0.730204	3.66847	0.382762	6.57308	0.081861	4.61953	-0.843886	4.88332	0.398276	0.32445
	neg1	44883	46841	40025	43676	40865	44159														-3.38976	3.06079	0.435159	0.37686
		3877	3885	3237	3462	3396	3472														39.6164	11.2072	4.95369	1.48086
15	19n-g1	24666	41740	19783	42185	20481	40376		39.7744	5.17085	45.3991	-2.83256	44.604	-2.57869	4.58228	0.614969	4.35044	0.303632	4.79529	0.278999	43.2592	3.04398	4.576	0.222493
	bat-g1	39270	24259	36080	22552	37311	20746		4.11661	44.886	0.419519	45.026	-0.91691	47.293	0.474262	5.33829	0.040201	4.8265	0.0985752	5.11682	1.20641	2.60739	0.204346	0.235569
	neg1	40956	44016	36232	41023	36972	39361														-0.080135	4.54925	0.3992	0.187267
		3555	3701	3781	3827	3439	3638														45.735	1.35111	5.09387	0.256666
30	19n-g1	21585	43224	14616	48057	14683	47899		48.8895	-5.44239	67.0536	-2.64642	67.8019	-2.35266	8.3254	0.883215	11.9948	0.490499	12.4673	0.435867	61.2483	10.7096	10.9292	2.26727
	bat-g1	40969	20677	46188	15566	43658	15637		2.99062	49.5597	-4.11379	66.7521	4.26297	66.5862	0.509274	8.04276	0.735887	12.3721	0.783871	12.3361	1.0466	4.51408	0.676344	0.146662
	neg1	42232	40993	44363	46818	45602	46798														-3.48049	1.70539	0.603193	0.244039
		2480	2526	2480	2526	2480	2526														60.966	9.8785	10.917	2.48923
60	19n-g1	19204	41237	15168	44405	14660	44191		55.1172	4.25364	60.2911	-1.17339	62.0217	0.593859	8.93973	0.669591	8.96807	0.193318	8.83758	0.0939836	59.1433	3.5925	8.91512	0.0686358
	bat-g1	40501	19501	38148	15147	38014	14154		5.34274	54.7215	0.130897	65.4887	1.52069	68.1611	0.866566	8.61404	0.0194704	10.7894	0.216685	10.7871	2.33144	2.69886	0.367574	0.443247
	neg1	42787	43069	38198	43890	38601	44455														1.2247	2.76797	0.318964	0.307687
		2638	2736	2568	2664	2709	2809														62.7904	7.1145	10.0635	1.25529
		AVG				STD						AVG				STD
	# cycles	19n-gRNA		bat-gRNA		19n-gRNA		bat-gRNA			# cycles	19n-gRNA		bat-gRNA		19n-gRNA		bat-gRNA
		19n	bat	bat	19n	19n	bat	bat	19n			19n	bat	bat	19n	19n	bat	bat	19n
	0	0	0	0	0	0	0	0	0		0	0	0	0	0	0	0	0	0
	5	28.5951	-3.38976	39.6164	-0.843886	0.247543	3.06079	11.2072	4.88332		5	3.42954	0.435159	4.95369	0.398276	0.137514	0.37686	1.48086	0.32445
	15	43.2592	-0.080135	45.735	1.20641	3.04398	4.54925	1.35111	2.60739		15	4.576	0.3992	5.09387	0.204346	0.222493	0.187267	0.256666	0.235569
	30	61.2483	-3.48049	60.966	1.0466	10.7096	1.70539	9.8785	4.51408		30	10.9292	0.603193	10.917	0.676344	2.26727	0.244039	2.48923	0.146662
	60	59.1433	1.2247	62.7904	2.33144	3.5925	2.76797	7.1145	2.69886		60	8.91512	0.318964	10.0635	0.367574	0.0686358	0.307687	1.25529	0.443247

## Sheet: Fig4a-e
						raw reduction		SENTINEL score				19n gRNA		bat gRNA
SpCas9		19nCoV	batCoV	no copies		19nCoV	batCoV	19nCoV	batCoV			19n	bat	19n	bat
rep1	19n-g2	16496	22016			57.2941	38.5062	7.47416	4.65586		rep1	7.47416	4.65586	1.16312	6.7413
	bat-g2	35183	15841			8.91604	55.7539	1.16312	6.7413		rep2	7.08443	6.19858	0.720702	8.58392
	neg1	38627	35802	2961							rep3	6.64404	6.21142	0.766971	7.99054
rep2	19n-g2	17382	23792			54.686	43.5486	7.08443	6.19858		AVG	7.06754	5.68862	0.883598	7.77192
	bat-g2	36225	16729			5.56323	60.307	0.720702	8.58392		STDEV	0.41532	0.894419	0.243177	0.940563
	neg1	38359	42146
rep3	19n-g2	16787	22061			50.8994	58.4876	6.64404	6.21142			0.0726111		0.000252494
	bat-g2	34189	16793			35.4734	9.87071	0.766971	7.99054			ns		***
	neg1	36460	40453
						raw reduction		SENTINEL score				19n gRNA		bat gRNA
HiFi Cas9		19nCoV	batCoV	no copies		19nCoV	batCoV	19nCoV	batCoV			19n	bat	19n	bat
rep1	19n-g2	13016	30603			63.9016	13.6338	7.78149	1.63154		rep1	7.78149	1.63154	0.0435664	7.38838
	bat-g2	35928	13557			0.357767	61.7401	0.0435664	7.38838		rep2	7.87741	2.8612	0.248565	8.97703
	neg1	36057	35434	2961							rep3	7.5407	2.90375	0.424181	8.71834
rep2	19n-g2	13696	34625			63.0048	19.658	7.87741	2.8612		AVG	7.7332	2.4655	0.238771	8.36125
	bat-g2	36285	16516			1.98806	61.6771	0.248565	8.97703		STDEV	0.173473	0.722537	0.190496	0.852401
	neg1	37021	43097
rep3	19n-g2	12860	32969			64.3342	6.9566	7.5407	2.90375			0.000252685		8.68928e-05
	bat-g2	33932	15752			5.89345	55.5455	0.424181	8.71834			***		****
	neg1	35188	41567
						raw reduction		SENTINEL score				19n gRNA		bat gRNA
eSpCas9		19nCoV	batCoV	no copies		19nCoV	batCoV	19nCoV	batCoV			19n	bat	19n	bat
rep1	19n-g2	15243	32846			60.538	8.25652	7.89733	0.998311		rep1	7.89733	0.998311	1.75785	5.79601
	bat-g2	33422	18640			13.475	47.9359	1.75785	5.79601		rep2	6.00473	0.108072	0.712935	5.88889
	neg1	38888	37506	2961							rep3	5.35393	0.784532	1.24823	5.02398
rep2	19n-g2	20579	42466			46.3516	-0.759265	6.00473	0.108072		AVG	6.41866	0.630305	1.23967	5.56963
	bat-g2	40470	24709			-5.50327	41.3728	0.712935	5.88889		STDEV	1.32126	0.464727	0.522511	0.474822
	neg1	47118	49960
rep3	19n-g2	20607	42776			43.4805	-5.74247	5.35393	0.784532			0.00201584		0.000444658
	bat-g2	40156	25577			-10.1371	36.7735	1.24823	5.02398			***		**
	neg1	47779	49716
						raw reduction		SENTINEL score				19n gRNA		bat gRNA
AsCpf1		19nCoV	batCoV	no copies		19nCoV	batCoV	19nCoV	batCoV			19n	bat	19n	bat
rep1	19n-g1	15006	23719			36.4476	13.1458	2.90645	1.21243		rep1	2.90645	1.21243	0.399865	5.62884
	bat-g1	24796	10642			-5.0144	61.0312	0.399865	5.62884		rep2	5.27423	0.749409	0.374536	7.15434
	neg1	23612	27309	2961							rep3	4.73995	0.804458	0.833502	7.09186
rep2	19n-g1	16458	40369			48.689	-5.81651	5.27423	0.749409		AVG	4.30688	0.922098	0.535968	6.62501
	bat-g1	33184	16966			-3.45752	55.5282	0.374536	7.15434		STDEV	1.24188	0.252935	0.257984	0.863276
	neg1	32075	38150
rep3	19n-g1	17200	40880			48.966	54.5457	4.73995	0.804458			0.00983822		0.000304628
	bat-g1	33703	17499			-21.2948	18.8659	0.833502	7.09186			**		***
	neg1	31235	38498

## Sheet: Fig4g
	rep1		rep2		rep3		rep4		rep5		rep6
	19n	neg1	19n	neg1	19n	neg1	19n	neg1	19n	neg1	19n	neg1
5	14146	48546	13887	44069	13970	44902	23875	42670	21566	38216	21652	36659
4	14158	42896	13744	42283	13398	42906	27005	45569	23067	38389	22236	35672
3	10781	36530	10417	32891	10470	34046	25594	47362	21342	38515	21546	35197
2	10814	34934	10261	34177	10150	33898	24465	44084	21356	36972	19333	34924
1	8400	23357	8014	21464	8124	21940	25199	43614	20495	37500	21025	34351
0	3795	4433	3721	4185	3603	4303	31226	29979	25774	24890	24388	23834
-1	3564	4237	3619	4161	3383	4214	26633	27152	23554	23257	23873	22478
neg	170	165	180	188	204	178	21403	21803	17535	17919	17480	17253
	raw reduction						SENTINEL score
	rep1	rep2	rep3	rep4	rep5	rep6	rep1	rep2	rep3	rep4	rep5	rep6
5	70.8606	68.4881	68.8878	44.0473	43.5681	40.9367	8.11895	7.25354	7.34029	5.55572	4.92167	4.436
4	66.9946	67.4952	68.7736	40.7382	39.9125	37.6654	6.78263	6.85869	7.00237	5.48744	4.52912	3.97162
3	70.4873	68.3287	69.2475	45.9609	44.5878	38.7846	6.07718	5.40111	5.59468	6.43453	5.07626	4.03518
2	69.0445	69.9769	70.0572	44.5037	42.2374	44.6427	5.69271	5.74766	5.6355	5.79929	4.61602	4.60863
1	64.0365	62.6631	62.9717	42.2227	45.3467	38.7936	3.53009	3.2324	3.2786	5.44339	5.0266	3.93911
0	14.3921	11.0872	16.2677	-4.15958	-3.55163	-2.32441	0.150578	0.111512	0.166113	0.368608	0.261307	0.16376
-1	15.8839	13.0257	19.72	1.91146	-1.27703	-6.20607	0.158839	0.130257	0.1972	0.153414	0.0877919	0.412356

## Sheet: Fig5
									SENTINEL vs qPCR		RT-LAMP vs qPCR		NP_pos-neg		NP_S_ROC		NP_L_ROC
Count	Cq	SENTINEL	Name	Cas9-on	Cas9-off	Cas9-neg	Cas9-SENTINEL		SENTINEL score	Relative Cq	RT-LAMP amp	Relative Cq	+	-	+	-	+	-
1	26.2	1	A0579 d3	4717100	6433348	629562	2.7261		2.7261	33.1069	64.3335	33.1069	33.1069		2.7261		64.3335
2	40	0	A0603 d3	1480624	1500870		0.0321589		0.0321589	46.9069	15.0087	46.9069				0.0321589		15.0087
3	22.75	1	A0613 d3	3568581	6442345		4.5647		4.5647	29.6569	64.4235	29.6569	29.6569		4.5647		64.4235
4	40	0	A0686 d0	4304127	3907651		-0.629765		-0.629765	46.9069	39.0765	46.9069				-0.629765		39.0765
5	40	0	A0585 w4	5320681	4929745		-0.620965		-0.620965	46.9069	49.2974	46.9069				-0.620965		49.2974
6	19.31	1	A0059 d0	5270520	9916194		7.37922		7.37922	26.2169	99.1619	26.2169	26.2169		7.37922		99.1619
7	19.8	1	A0042 d7	5271770	9749103		7.11182		7.11182	26.7069	97.491	26.7069	26.7069		7.11182		97.491
8	21.29	1	A0373 d0	4476318	9271927		7.61737		7.61737	28.1969	92.7193	28.1969	28.1969		7.61737		92.7193
9	40	0	A0635 d3	7384554	6387330		-1.584		-1.584	46.9069	63.8733	46.9069				-1.584		63.8733
10	23.75	0	A0433 d7	6117418	5147044		-1.54135		-1.54135	30.6569	51.4704	30.6569		30.6569	-1.54135		51.4704
11	40	0	A0589 w3	7375151	7119672		-0.405804		-0.405804	46.9069	71.1967	46.9069				-0.405804		71.1967
12	40	0	A0595 w4	6014928	6026464		0.0183239		0.0183239	46.9069	60.2646	46.9069				0.0183239		60.2646
13	31.64	0	A0215 d3	9223319	3240996		-9.50236		-9.50236	38.5469	32.41	38.5469		38.5469	-9.50236		32.41
14	40	0	A0455 w9	7890520	5683702		-3.50532		-3.50532	46.9069	56.837	46.9069				-3.50532		56.837
15	25.7	1	A0572 d0	6001330	6971804		1.54151		1.54151	32.6069	69.718	32.6069	32.6069		1.54151		69.718
16	23.28	1	A0578 d0	4145246	8895559		7.54543		7.54543	30.1869	88.9556	30.1869	30.1869		7.54543		88.9556
17	20.08	1	A0613 d0	4117993	9937409		9.24359		9.24359	26.9869	99.3741	26.9869	26.9869		9.24359		99.3741
18	40	0	A0628 d3	9477548	5665068		-6.05577		-6.05577	46.9069	56.6507	46.9069				-6.05577		56.6507
19	40	0	A0643 w4	652055	812445		0.254764		0.254764	46.9069	8.12445	46.9069				0.254764		8.12445
20	29.67	1	A0647 d3	2919148	5339276		3.84415		3.84415	36.5769	53.3928	36.5769	36.5769		3.84415		53.3928
21	40	0	A0669 s4	700892	892082		0.303687		0.303687	46.9069	8.92082	46.9069				0.303687		8.92082
22	40	0	A0676 d3	657104	849988		0.306378		0.306378	46.9069	8.49988	46.9069				0.306378		8.49988
23	25.11	1	A0678 d3	5079450	7249128		3.44633		3.44633	32.0169	72.4913	32.0169	32.0169		3.44633		72.4913
24	40	0	A0682 d3	7888652	4331486		-5.65022		-5.65022	46.9069	43.3149	46.9069				-5.65022		43.3149
25	40	0	A0682 d7	663987	861032		0.312987		0.312987	46.9069	8.61032	46.9069				0.312987		8.61032
26	40	0	A0686 d3	9367903	7198062		-3.44659		-3.44659	46.9069	71.9806	46.9069				-3.44659		71.9806
27	22.84	1	CCBEI d0 38-4	4130078	9523399		8.56678		8.56678	29.7469	95.234	29.7469	29.7469		8.56678		95.234
28	22.21	1	CCPSE1 30-4 d0	4198840	8673500		7.10758		7.10758	29.1169	86.735	29.1169	29.1169		7.10758		86.735
29	20.47	1	A0267 d3	4650540	8182392		5.61001		5.61001	27.3769	81.8239	27.3769	27.3769		5.61001		81.8239
30	40	0	A0580 w2	8060317	6889496		-1.85974		-1.85974	46.9069	68.895	46.9069				-1.85974		68.895
31	40	0	A0603 d7	8540885	4182440		-6.92298		-6.92298	46.9069	41.8244	46.9069				-6.92298		41.8244
32	40	0	A0612 d3	7240960	3457292		-6.01		-6.01	46.9069	34.5729	46.9069				-6.01		34.5729
33	40	0	A0630 d0	9437409	5862604		-5.67824		-5.67824	46.9069	58.626	46.9069				-5.67824		58.626
34	40	0	A0636 w2	6968721	6034817		-1.48342		-1.48342	46.9069	60.3482	46.9069				-1.48342		60.3482
35	40	0	A0643 d7	8582168	4367110		-6.69522		-6.69522	46.9069	43.6711	46.9069				-6.69522		43.6711
36	40	0	A0655 d3	751826	824152		0.114883		0.114883	46.9069	8.24152	46.9069				0.114883		8.24152
37	18.58	1	A0059 d7	4419926	10529705		9.70481		9.70481	25.4869	105.297	25.4869	25.4869		9.70481		105.297
38	17.03	1	A0068 d0	4667680	11735623		11.2268		11.2268	23.9369	117.356	23.9369	23.9369		11.2268		117.356
39	16.98	1	A0077 d0	4835608	11481010		10.5556		10.5556	23.8869	114.81	23.8869	23.8869		10.5556		114.81
40	19.97	1	A0374 w2	4229878	10337743		9.70177		9.70177	26.8769	103.377	26.8769	26.8769		9.70177		103.377
41	21.92	1	A0377 d3	4639474	9878334		8.32144		8.32144	28.8269	98.7833	28.8269	28.8269		8.32144		98.7833
42	26.62	0	A0568 w2	648443	759326		0.176127		0.176127	33.5269	7.59326	33.5269		33.5269	0.176127		7.59326
43	25.54	0	A0588 d7	6358398	2646574		-5.89588		-5.89588	32.4469	26.4657	32.4469		32.4469	-5.89588		26.4657
44	40	0	A0612 d7	400596	400723		0.000201728		0.000201728	46.9069	4.00723	46.9069				0.000201728		4.00723
45	40	0	A0624 d0	386978	416782		0.0473408		0.0473408	46.9069	4.16782	46.9069				0.0473408		4.16782
46	40	0	A0632 d0	5732720	2164613		-5.6676		-5.6676	46.9069	21.6461	46.9069				-5.6676		21.6461
47	40	0	A0628 d0	5026340	2150620		-4.56781		-4.56781	46.9069	21.5062	46.9069				-4.56781		21.5062
48	25.53	0	A0649 d3	3820894	2256080		-2.48556		-2.48556	32.4369	22.5608	32.4369		32.4369	-2.48556		22.5608
49	30.29	0	A0669 w3	321638	354527		0.0522411		0.0522411	37.1969	3.54527	37.1969		37.1969	0.0522411		3.54527
50	32.12	0	A0674 d0	301988	335794		0.0536977		0.0536977	39.0269	3.35794	39.0269		39.0269	0.0536977		3.35794

## Sheet: FigS2
		on-DNA	off-DNA	no copies
	on-gRNA	15841	35183
	off-gRNA	35802	38627	2961
		on-DNA	off-DNA
		55.7539	8.91604
		6.7413	1.16312
	vary by C	on-	off-		vary by A	percent reduction	SENTINEL score
	500	39.922	6.888		2000	94.4137	11.4157
	1000	19.961	3.444		4000	88.8274	10.7403
	2000	9.9805	1.722		6000	83.2412	10.0648
	3000	6.65367	1.148		8000	77.6549	9.3894
	4000	4.99025	0.861		10000	72.0686	8.71395
	5000	3.9922	0.6888		12000	66.4823	8.0385
	6000	3.32683	0.574		14000	60.896	7.36305
	7000	2.85157	0.492		16000	55.3098	6.68761
	8000	2.49512	0.4305		18000	49.7235	6.01216
	9000	2.21789	0.382667		20000	44.1372	5.33671
	10000	1.9961	0.3444		22000	38.5509	4.66126
					24000	32.9646	3.98582
					26000	27.3784	3.31037
					28000	21.7921	2.63492
					30000	16.2058	1.95947
					32000	10.6195	1.28403
					34000	5.03324	0.608578
					35802	0	0

## Sheet: FigS3
		1-A/B	B/C	A	B	C
	AfeI	0.708838	42.3174	12851	44137	1043
		0.665555	51.1427	14744	44085	862
		0.682826	56.3619	14623	46104	818
	Cas9	0.572941	13.0453	16496	38627	2961
		0.520166	12.234	17382	36225	2961
		0.508994	11.5464	16787	34189	2961
		avg		stdev
		1-A/B	B/C	1-A/B	B/C
	AfeI	0.68574	49.9406	0.0217882	7.099
	Cas9	0.534034	12.2752	0.0341548	0.750258
	t-test	0.00291332	0.000795572
